# Supplementary material for: Molecular identification based on mtDNA analysis of commercial crustaceans in the coastal Amazon: exotic species, cryptic diversity, and implications for sustainable fisheries in northern Brazil
Source: PeerJ. 2025 Oct 13;13:e19586. doi: 10.7717/peerj.19586 (PMC12530202; doi:10.7717/peerj.19586)
Supplement: Supplemental Information 5 [file peerj-13-19586-s005.zip]

Archive with 2 entries (2 files):
- COI crustaceans portion I.fas
- COI crustaceans portion II.fas
