# Supplementary material for: Molecular identification based on mtDNA analysis of commercial crustaceans in the coastal Amazon: exotic species, cryptic diversity, and implications for sustainable fisheries in northern Brazil
Source: PeerJ. 2025 Oct 13;13:e19586. doi: 10.7717/peerj.19586 (PMC12530202; doi:10.7717/peerj.19586)
Supplement: Supplemental Information 5 [file peerj-13-19586-s005.zip › COI crustaceans portion I.fas]

>MT607578 Penaeus schmitti 
CGAGCTGAACTAGGTCAACCAGGAAGCCTTATTGGAGATGATCAAATCTATAATGTAGTT
GTTACAGCCCACGCTTTCGTCATAATTTTCTTTATAGTTATACCTATTATAATTGGAGGA
TTCGGTAACTGACTAGTACCTTTAATATTAGGTGCTCCAGATATAGCATTCCCCCGAATA
AATAATATAAGCTTCTGACTTCTACCTCCTTCTCTTACTCTTCTTCTATCTAGAGGAATA
GTAGAAAGAGGTGTCGGAACTGGATGAACAGTATACCCTCCTTTATCTGCAAGTATCGCT
CACGCTGGAGCTTCAGTAGATCTTGGAATCTTTTCTCTCCACTTAGCTGGTGTATCCTCT
ATTCTAGGAGCAGTAAACTTCATAACAACTGTAATTAATATACGATCTACAGGGATAACT
ATGGATCGAATACCCCTTTTCGTTTGAGCAGTATTTATCACTGCTTTATTATTGCTTTTA
TCCCTTCCAGTATTAGCAGGAGCTATTACTATGCTTTTGACAGACCGTAATCTAAATACA
TCATTCTTTGACCCAGCAGG
>Cbr01
CGAGCTGAACTAGGTCAACCAGGAAGCCTTATTGGAGATGATCAAATCTATAATGTAGTT
GTTACAGCCCACGCTTTCGTCATAATTTTCTTTATAGTTATACCTATTATAATTGGAGGA
TTCGGTAACTGACTAGTACCTTTAATATTAGGTGCTCCAGATATAGCATTCCCCCGAATA
AATAATATAAGCTTCTGACTTCTACCTCCTTCTCTTACTCTTCTTCTATCTAGAGGAATA
GTAGAAAGAGGTGTCGGAACTGGATGAACAGTATACCCTCCTTTATCTGCAAGTATCGCT
CACGCTGGAGCTTCAGTAGATCTTGGAATCTTTTCTCTCCACTTAGCTGGTGTATCCTCT
ATTCTAGGAGCAGTAAACTTCATAACAACTGTAATTAATATACGATCTACAGGGATAACT
ATGGATCGAATACCCCTTTTCGTTTGAGCAGTATTTATCACTGCTTTATTATTGCTTTTA
TCCCTTCCAGTATTAGCAGGAGCTATTACTATGCTTTTGACAGACCGTAATCTAAATACA
TCATTCTTTGACCCAGCAGG
>MW027142 Penaeus vannamei
CGAGCTGAATTAGGTCAACCTGGGAGCCTCATTGGGGATGATCAAATTTATAACGTAGTT
GTCACAGCTCACGCTTTTGTAATAATTTTTTTTATAGTTATACCAATTATAATTGGAGGA
TTTGGTAATTGACTAGTACCTTTAATGTTAGGTGCCCCAGATATAGCCTTCCCTCGAATG
AATAATATAAGCTTCTGGTTATTACCTCCTTCTCTTACATTGCTTTTATCAAGAGGAATG
GTTGAAAGAGGTGTCGGAACCGGATGAACGGTATACCCTCCTTTATCTGCCAGTATTGCT
CACGCTGGAGCTTCAGTAGATCTTGGAATTTTCTCTCTTCACTTAGCTGGAGTATCTTCT
ATTCTGGGAGCAGTAAACTTTATAACAACTGTAATCAATATACGATCTACAGGAATAACT
ATAGACCGTATACCTCTATTTGTATGAGCAGTATTTATCACTGCTTTATTACTACTTTTA
TCATTACCAGTCTTAGCAGGAGCTATTACTATACTTTTAACAGACCGTAATCTTAACACA
TCATTCTTCGACCCAGCAGG
>Cca14
CGAGCTGAATTAGGTCAACCTGGGAGCCTCATTGGGGATGATCAAATTTATAACGTAGTT
GTCACAGCTCACGCTTTTGTAATAATTTTTTTTATAGTTATACCAATTATAATTGGAGGA
TTTGGTAATTGACTAGTACCTTTAATGTTAGGTGCCCCAGATATAGCCTTCCCTCGAATG
AATAATATAAGCTTCTGGTTATTACCTCCTTCTCTTACATTGCTTTTATCAAGAGGAATG
GTTGAAAGAGGTGTCGGAACCGGATGAACGGTATACCCTCCTTTATCTGCCAGTATTGCT
CACGCTGGAGCTTCAGTAGATCTTGGAATTTTCTCTCTTCACTTAGCTGGAGTATCTTCT
ATTCTGGGAGCAGTAAACTTTATAACAACTGTAATCAATATACGATCTACAGGAATAACT
ATAGACCGTATACCTCTATTTGTATGAGCAGTATTTATCACTGCTTTATTACTACTTTTA
TCATTACCAGTCTTAGCAGGAGCTATTACTATACTTTTAACAGACCGTAATCTTAACACA
TCATTCTTCGACCCAGCAGG
>MG662009 Penaeus isabelae
CGTGCTGAATTAGGTCAACCAGGAAGCCTTATTGGAGATGATCAAATTTATAATGTAGTA
GTTACAGCCCACGCTTTCGTTATAATTTTCTTTATAGTAATACCAATTATAATTGGAGGA
TTTGGTAATTGATTAGTACCTTTAATACTAGGAGCACCAGACATAGCTTTCCCCCGAATA
AATAATATAAGTTTCTGACTCTTACCTCCTTCTCTCACTCTTCTTTTATCTAGAGGAATA
GTAGAAAGAGGTGTAGGAACAGGATGAACAGTTTATCCACCTCTATCTGCCAGTATTGCC
CACGCAGGTGCTTCCGTTGATCTTGGAATTTTTTCTTTACATTTAGCAGGTGTATCATCT
ATTTTAGGTGCCGTAAACTTTATAACAACTGTTATCAATATACGATCCACCGGAATGACT
ATAGACCGAATACCTCTTTTTGTTTGAGCAGTATTTATTACTGCTTTACTTTTACTTCTA
TCCTTACCAGTTCTAGCAGGAGCTATTACTATACTTTTAACAGACCGTAATCTCAATACA
TCTTTCTTCGATCCTGCAGG
>Cbr55
CGTGCTGAATTAGGTCAACCAGGAAGCCTTATTGGAGATGATCAAATTTATAATGTAGTA
GTTACAGCCCACGCTTTCGTTATAATTTTCTTTATAGTAATACCAATTATAATTGGAGGA
TTTGGTAATTGATTAGTACCTTTAATACTAGGAGCACCAGACATAGCTTTCCCCCGAATA
AATAATATAAGTTTCTGACTTTTACCTCCTTCTCTCACTCTTCTTTTATCTAGAGGAATA
GTAGAAAGAGGTGTAGGAACAGGATGAACAGTTTATCCACCTCTATCTGCCAGTATTGCC
CACGCAGGTGCTTCCGTTGATCTTGGAATTTTTTCTTTACATTTAGCAGGTGTATCATCT
ATTTTAGGTGCCGTAAACTTTATAACAACTGTTATCAATATACGATCCACCGGAATGACT
ATAGACCGAATACCTCTTTTTGTTTGAGCAGTATTTATTACTGCTTTACTTTTACTTCTA
TCCTTACCAGTTCTAGCAGGAGCTATTACTATACTTTTAACAGACCGTAATCTCAATACA
TCTTTCTTCGATCCTGCAGG
>Cca10
CGTGCTGAATTAGGTCAACCAGGAAGCCTTATTGGAGATGATCAAATTTATAATGTAGTA
GTTACAGCCCACGCTTTCGTTATAATTTTCTTTATAGTAATACCAATTATAATTGGAGGA
TTTGGTAATTGATTAGTACCTTTAATACTAGGAGCACCAGACATAGCTTTCCCCCGAATA
AATAATATAAGTTTCTGACTCTTACCTCCTTCTCTTACTCTTCTTTTATCTAGAGGGATA
GTAGAAAGAGGTGTAGGAACAGGATGAACAGTTTATCCACCTCTATCTGCCAGTATTGCC
CACGCAGGTGCTTCCGTTGATCTTGGAATTTTCTCTTTACATTTAGCAGGTGTATCATCT
ATTTTAGGTGCCGTAAACTTTATAACAACTGTTATCAATATACGATCTACCGGAATGACT
ATAGACCGAATACCTCTTTTTGTTTGAGCAGTATTTATTACTGCTTTACTTTTACTTCTA
TCCTTACCAGTTCTAGCAGGAGCTATTACTATACTTTTAACAGACCGTAATCTCAATACA
TCTTTCTTTGACCCTGCAGG
>MT449918 Penaeus monodon
CGTGCTGAATTAGGTCAACCAGGAAGCCTTATTGGAGATGATCAAATTTACAATGTAGTG
GTTACAGCTCACGCTTTCGTTATAATTTTTTTTATAGTTATACCTATTATGATTGGAGGT
TTTGGAAATTGACTTGTCCCTTTAATATTAGGCGCCCCAGATATAGCATTTCCCCGAATA
AATAATATAAGTTTCTGACTTTTACCACCTTCATTGACTTTACTTTTGTCTAGAGGTATA
GTTGAAAGAGGAGTTGGAACTGGATGAACAGTATATCCTCCTTTGTCAGCCAGAATTGCT
CATGCAGGTGCTTCAGTTGACCTAGGTATTTTTTCATTGCACTTAGCAGGGGTTTCATCA
ATCTTAGGTGCTGTAAACTTTATAACGACCGTTATCAATATACGATCGACAGGAATAACT
ATAGACCGAATACCACTTTTTGTTTGAGCAGTGTTTATTACAGCCCTACTTCTATTACTA
TCTTTACCAGTCCTAGCAGGAGCTATTACTATACTGTTAACAGATCGTAATTTAAATACA
TCATTCTTTGACCCAGCAGG
>Ct04
CGTGCTGAATTAGGTCAACCAGGAAGCCTTATTGGAGATGATCAAATTTACAATGTAGTG
GTTACAGCTCACGCTTTCGTTATAATTTTTTTTATAGTTATACCTATTATGATTGGAGGT
TTTGGAAATTGACTTGTCCCTTTAATATTAGGCGCCCCAGATATAGCATTTCCCCGAATA
AATAATATAAGTTTCTGACTTTTACCACCTTCATTGACTTTACTTTTGTCTAGAGGTATA
GTTGAAAGAGGAGTTGGAACTGGATGAACAGTATATCCTCCTTTGTCAGCCAGAATTGCT
CATGCAGGTGCTTCAGTTGACCTAGGTATTTTTTCATTGCACTTAGCAGGGGTTTCATCA
ATCTTAGGTGCTGTAAACTTTATAACGACCGTTATCAATATACGATCGACAGGAATAACT
ATAGACCGAATACCACTTTTTGTTTGAGCAGTGTTTATTACAGCCCTACTTCTATTACTA
TCTTTACCAGTCCTAGCAGGAGCTATTACTATACTGTTAACAGATCGTAATTTAAATACA
TCATTCTTTGACCCAGCAGG
>MT449922 Penaeus monodon
CGTGCTGAATTAGGTCAACCAGGAAGCCTTATTGGAGATGACCAAATTTACAATGTAGTA
GTTACAGCTCACGCTTTCGTTATAATTTTCTTTATAGTTATGCCTATTATAATTGGAGGT
TTCGGGAATTGGCTTGTCCCTTTAATGTTAGGTGCTCCAGATATGGCATTTCCCCGAATA
AATAATATAAGTTTCTGACTTTTACCCCCTTCGCTAACTTTACTTTTATCTAGAGGTATA
GTCGAAAGAGGAGTGGGAACTGGATGAACAGTATACCCTCCTTTATCAGCCAGAATTGCT
CACGCAGGTGCTTCAGTTGATCTAGGTATTTTTTCATTACATTTAGCAGGGGTCTCATCA
ATCTTAGGAGCTGTAAACTTTATAACGACCGTTATCAATATACGATCTACAGGGATAACT
ATAGACCGAATACCACTTTTTGTTTGAGCAGTATTTATTACAGCTCTACTCCTACTGTTA
TCTTTACCAGTCCTAGCAGGAGCTATTACTATACTATTAACAGATCGTAATTTAAATACA
TCCTTCTTTGATCCAGCAGG
>Ct05
CGTGCTGAATTAGGTCAACCAGGAAGCCTTATTGGAGATGACCAAATTTACAATGTAGTA
GTTACAGCTCACGCTTTCGTTATAATTTTCTTTATAGTTATGCCTATTATAATTGGAGGT
TTCGGGAATTGGCTTGTCCCTTTAATGTTAGGTGCTCCAGATATGGCATTTCCCCGAATA
AATAATATAAGTTTCTGACTTTTACCCCCTTCGCTAACTTTACTTTTATCTAGAGGTATA
GTCGAAAGAGGAGTGGGAACTGGATGAACAGTATACCCTCCTTTATCAGCCAGAATTGCT
CACGCAGGTGCTTCAGTTGATCTAGGTATTTTTTCATTACATTTAGCAGGGGTCTCATCA
ATCTTAGGAGCTGTAAACTTTATAACGACCGTTATCAATATACGATCTACAGGGATAACT
ATAGACCGAATACCACTTTTTGTTTGAGCAGTATTTATTACAGCTCTACTCCTACTGTTA
TCTTTACCAGTCCTAGCAGGAGCTATTACTATACTATTAACAGATCGTAATTTAAATACA
TCCTTCTTTGATCCAGCAGG
>KY449120 Xiphopenaeus dincao
CGAGCTGAACTAGGCCAGCCAGGAAACCTTATTGGTGACGACCAAATCTATAATGTTGTT
GTAACCGCCCACGCTTTTGTAATAATTTTTTTTATGGTTATACCTATAATAATTGGAGGT
TTCGGAAACTGATTAGTTCCTTTAATATTAGGTGCCCCAGATATAGCTTTTCCACGAATA
AATAACATAAGATTTTGACTTCTACCTCCTTCCTTAACCCTTCTTTTATCAAGTGGTATA
GTTGAAAGAGGAGTAGGAACTGGTTGAACCGTTTATCCTCCTTTAGCGAGAGGAATTGCT
CATGCAGGAGCTTCTGTAGATATAGGGATTTTTTCTCTTCATTTAGCCGGAGTTTCTTCA
ATCTTAGGAGCCGTAAATTTTATAACAACAGTTATTAATATACGATCCTCAGGAATAACA
ATAGACCGAATACCATTGTTTGTTTGATCAGTATTTATCACAGCTCTTCTTTTACTTCTT
TCTTTACCAGTGTTAGCAGGAGCTATTACTATACTTTTAACAGATCGAAACTTAAATACA
TCTTTTTTTGATCCAGCAGG
>Cbr19
CGAGCTGAACTAGGCCAGCCAGGAAACCTTATTGGTGACGACCAAATCTATAATGTTGTT
GTAACCGCCCACGCTTTTGTAATAATTTTTTTTATGGTTATACCTATAATAATTGGAGGT
TTCGGAAACTGATTAGTTCCTTTAATATTAGGTGCCCCAGATATAGCTTTTCCACGAATA
AATAACATAAGATTTTGACTTCTACCTCCTTCCTTAACCCTTCTTTTATCAAGTGGTATA
GTTGAAAGAGGAGTAGGAACTGGTTGAACCGTTTATCCTCCTTTAGCGAGAGGAATTGCT
CATGCAGGAGCTTCTGTAGATATAGGGATTTTTTCTCTTCATTTAGCCGGAGTTTCTTCA
ATCTTAGGAGCCGTAAATTTTATAACAACAGTTATTAATATACGATCCTCAGGAATAACA
ATAGACCGAATACCATTGTTTGTTTGATCAGTATTTATCACAGCTCTTCTTTTACTTCTT
TCTTTACCAGTGTTAGCAGGAGCTATTACTATACTTTTAACAGATCGAAACTTAAATACA
TCTTTTTTTGATCCAGCAGG
>KY449079 Xiphopenaeus kroyeri
CGAGCTGAACTAGGCCAGCCCGGAAATCTTATTGGTGATGACCAAATTTATAATGTTGTT
GTAACCGCCCACGCTTTTGTAATAATTTTTTTCATGGTTATGCCTATGATAATTGGAGGC
TTCGGAAATTGACTAGTCCCTTTAATACTAGGTGCCCCAGATATAGCTTTCCCACGAATA
AACAATATAAGATTTTGACTCCTACCTCCCTCTTTAACCCTTCTTTTATCAAGCGGTATG
GTTGAAAGAGGAGTAGGAACTGGTTGAACCGTTTATCCCCCTTTAGCGAGAGGAATTGCC
CACGCAGGAGCCTCCGTAGATATAGGAATTTTTTCCCTCCATCTAGCAGGAGTCTCTTCG
ATCTTAGGAGCCGTAAATTTCATAACAACAGTTATTAACATACGATCTTCAGGGATAACA
ATAGACCGAATACCCCTATTCGTATGATCAGTATTTATTACAGCCCTTCTTTTACTTCTC
TCTCTACCAGTGTTAGCAGGAGCTATTACAATACTTTTAACTGACCGAAACTTAAACACA
TCTTTCTTCGACCCTGCAGG
>Cpi04
CGAGCTGAACTAGGCCAGCCCGGAAATCTTATTGGTGATGACCAAATTTATAATGTTGTT
GTAACCGCCCACGCTTTTGTAATAATTTTTTTCATGGTTATGCCTATGATAATTGGAGGC
TTCGGAAATTGACTAGTCCCTTTAATACTAGGTGCCCCAGATATAGCTTTCCCACGAATA
AACAATATAAGATTTTGACTCCTACCTCCCTCTTTAACCCTTCTTTTATCAAGCGGTATG
GTTGAAAGAGGAGTAGGAACTGGTTGAACCGTTTATCCCCCTTTAGCGAGAGGAATTGCC
CACGCAGGAGCCTCCGTAGATATAGGAATTTTTTCCCTCCATCTAGCAGGAGTCTCTTCG
ATCTTAGGAGCCGTAAATTTCATAACAACAGTTATTAACATACGATCTTCAGGGATAACA
ATAGACCGAATACCCCTATTCGTATGATCAGTATTTATTACAGCCCTTCTTTTACTTCTC
TCTCTACCAGTGTTAGCAGGAGCTATTACAATACTTTTAACTGACCGAAACTTAAACACA
TCTTTCTTCGACCCTGCAGG
>Cpi13
CGGGCTGAACTAGGCCAGCCCGGAAATCTTATTGGTGATGACCAAATTTATAATGTTGTT
GTAACCGCCCACGCTTTTGTAATAATTTTTTTCATGGTTATGCCTATGATAATTGGAGGC
TTCGGAAATTGACTAGTCCCTTTAATACTAGGTGCCCCAGATATAGCTTTCCCACGAATA
AACAATATAAGATTTTGACTCCTACCTCCCTCTTTAACCCTTCTTTTATCAAGCGGTATG
GTTGAAAGAGGAGTAGGAACTGGTTGAACCGTTTATCCCCCCTTAGCGAGAGGAATTGCC
CACGCAGGAGCCTCCGTAGATATAGGAATTTTTTCCCTCCATCTAGCAGGAGTCTCTTCG
ATCTTAGGAGCCGTAAATTTCATAACAACAGTTATTAACATACGATCTTCAGGGATAACA
ATAGACCGAATACCCCTATTCGTATGATCAGTATTTATTACAGCCCTTCTTTTACTTCTC
TCTCTACCAGTGTTAGCAGGAGCTATTACAATACTTTTAACTGACCGAAACTTAAACACA
TCTTTCTTCGACCCTGCAGG
>KP297897 Mierspenaeopsis sculptilis
CGTGCTGAATTAGGTCAACCGGGTAATCTTATTGGAGACGATCAAATTTATAATGTTGTC
GTTACCGCCCACGCATTTGTTATAATTTTCTTTATAGTTATACCTATAATAATTGGAGGA
TTCGGAAATTGACTAGTTCCTCTTATATTAGGAGCCCCCGATATAGCTTTCCCCCGAATA
AATAATATAAGCTTCTGATTACTTCCCCCATCATTAACTCTACTCCTATTAAGAGGTATA
GTTGAAAGTGGAGTTGGTACAGGCTGAACTGTTTATCCCCCCTTGGCAAGAGGAATTGCT
CATGCAGGAGCCTCAGTAGATATAGGAATCTTTTCCTTACATTTAGCCGGAGTCTCATCC
ATTTTAGGGGCCGTAAATTTCATAACTACAGTAATCAACATACGATCATCTGGGATGACA
ATAGATCGTATACCTTTATTCGTCTGATCAGTTTTTATCACCGCCTTATTACTACTCCTC
TCCCTTCCAGTTCTAGCTGGAGCTATTACTATACTTCTTACTGACCGAAATCTAAATACA
TCTTTCTTTGACCCTGCCGG
>Carc05
CGTGCTGAATTAGGTCAACCGGGTAATCTTATTGGAGACGATCAAATTTATAATGTTGTC
GTTACCGCCCACGCATTTGTTATAATTTTCTTTATAGTTATACCTATAATAATTGGAGGA
TTCGGAAATTGACTAGTTCCTCTTATATTAGGAGCCCCCGATATAGCTTTCCCCCGAATA
AATAATATAAGCTTCTGATTACTTCCCCCATCATTAACTCTACTCCTATTAAGAGGTATA
GTTGAAAGTGGAGTTGGTACAGGCTGAACTGTTTATCCCCCCTTGGCAAGAGGAATTGCT
CATGCAGGAGCCTCAGTAGATATAGGAATCTTTTCCTTACATTTAGCCGGAGTCTCATCC
ATTTTAGGGGCCGTAAATTTCATAACTACAGTAATCAACATACGATCATCTGGGATGACA
ATAGATCGTATACCTTTATTCGTCTGATCAGTTTTTATCACCGCCTTATTACTACTCCTC
TCCCTTCCAGTTCTAGCTGGAGCTATTACTATACTTCTTACTGACCGAAATCTAAATACA
TCTTTCTTTGACCCTGCCGG
>KU313508 Ucides cordatus
CGTGCTGAACTAAGTCAACCAGGAAGATTAATTGGCAACGACCAAATCTATAATGTAGTA
GTTACAGCCCACGCCTTCGTTATAATTTTCTTTATAGTTATACCAATTATAATTGGAGGA
TTCGGAAATTGACTAGTACCTCTTATGTTAGGAGCTCCAGATATGGCTTTCCCACGAATA
AATAATATAAGATTTTGACTCCTTCCTCCATCTCTATCTCTTCTTCTTACAAGAAGTATA
GTAGAAAGGGGTGTAGGAACAGGATGAACAGTCTATCCTCCTTTAGCTGCCGCTATCGCT
CACGCAGGAGCATCTGTAGACTTAGGAATTTTCTCCCTTCATTTAGCCGGAGTATCATCC
ATTCTAGGAGCAGTAAATTTTATAACAACAGTAATTAATATACGATCTTATGGTATAACA
ATAGACCAAATACCTTTATTTGTGTGAGCAATCTTCATTACAGTCATTCTTCTTCTTCTA
TCTTTACCAGTTTTAGCAGGAGCTATTACTATACTTTTAACTGACCGTAACCTAAATACA
TCATTTTTTGACCCCGCAGG
>Car01
CGTGCTGAACTAAGTCAACCAGGAAGATTAATTGGCAACGACCAAATCTATAATGTAGTA
GTTACAGCCCACGCCTTCGTTATAATTTTCTTTATAGTTATACCAATTATAATTGGAGGA
TTCGGAAATTGACTAGTACCTCTTATGTTAGGAGCTCCAGATATGGCTTTCCCACGAATA
AATAATATAAGATTTTGACTCCTTCCTCCATCTTTATCTCTTCTTCTTACAAGAAGTATA
GTAGAAAGGGGTGTAGGAACAGGATGAACAGTCTATCCTCCTTTAGCTGCCGCTATCGCT
CACGCAGGAGCATCTGTAGACTTAGGAATTTTCTCCCTTCATTTAGCCGGAGTATCATCC
ATTCTAGGAGCAGTAAATTTTATAACAACAGTAATTAATATACGATCTTATGGTATAACA
ATAGACCAAATACCTTTATTTGTGTGAGCAATCTTCATTACAGTCATTCTTCTTCTTCTA
TCTTTACCAGTTTTAGCAGGAGCTATTACTATACTTTTAACTGACCGTAACCTAAATACA
TCATTTTTTGACCCCGCAGG
>Car13
CGTGCTGAACTAAGTCAACCAGGAAGATTAATTGGCAACGACCAAATCTATAATGTAGTA
GTTACAGCCCACGCCTTCGTTATAATTTTCTTTATAGTTATACCAATTATAATTGGAGGA
TTCGGAAATTGACTAGTACCTCTTATGTTAGGAGCTCCAGATATGGCTTTCCCACGAATA
AATAATATAAGATTTTGACTCCTTCCTCCATCTTTATCTCTTCTTCTTACAAGAAGTATA
GTAGAAAGGGGTGTAGGAACAGGATGAACAGTCTATCCTCCTTTAGCTGCCGCTATCGCT
CACGCAGGAGCATCTGTAGACTTAGGAATTTTCTCCCTTCATTTAGCCGGAGTATCATCC
ATTCTAGGAGCAGTAAATTTTATAACAACAGTAATTAATATACGATCTTATGGTATAACA
ATAGACCAAATACCTTTATTTGTGTGAGCAATCTTCATTACAGTCATTCTTCTTCTTCTA
TCTTTACCAGTTTTAGCAGGAGCTATTACTATACTTTTAACTGACCGTAACCTAAATACA
TCaTTTTTTGACCCCGCAGG
>Car02
CGTGCTGAACTAAGTCAACCAGGAAGATTAATTGGCAACGACCAAATCTATAATGTAGTA
GTTACAGCCCACGCCTTCGTTATAATTTTCTTTATAGTTATACCAATTATAATTGGAGGA
TTCGGAAATTGACTAGTACCTCTTATGTTAGGAGCTCCAGATATGGCTTTCCCACGAATA
AATAATATAAGATTTTGACTCCTTCCTCCATCTCTATCTCTTCTTCTTACAAGAAGTATA
GTAGAAAGGGGTGTAGGAACAGGATGAACAGTCTATCCTCCTTTAGCTGCCGCTATCGCT
CACGCAGGAGCATCTGTAGACTTAGGAATTTTCTCCCTTCATTTAGCCGGAGTATCATCC
ATTCTAGGAGCAGTAAATTTTATAACAACAGTAATTAATATACGATCTTATGGTATAACA
ATAGACCAAATACCTTTATTTGTGTGAGCAATCTTCATTACAGTCATTCTTCTTCTTCTA
TCTTTACCAGTTTTAGCAGGAGCTATTACTATACTTTTAACTGACCGTAACCTAAATACA
TCATTTTTTGACCCCGCAGG
>Car12
CGTGCTGAACTAAGTCAACCAGGAAGATTAATTGGCAACGACCAAATCTATAATGTAGTA
GTTACAGCCCACGCCTTCGTTATAATTTTCTTTATAGTTATACCAATTATAATTGGAGGA
TTCGGAAATTGACTAGTACCTCTTATGTTAGGAGCTCCAGATATGGCTTTCCCACGAATA
AATAATATAAGATTTTGACTCCTTCCTCCATCTCTATCTCTTCTTCTTACAAGAAGTATA
GTAGAAAGGGGTGTAGGGACAGGATGAACAGTTTATCCTCCCTTAGCTGCCGCTATCGCT
CACGCAGGAGCATCTGTAGACTTAGGAATTTTCTCCCTTCATTTAGCCGGAGTATCATCC
ATTCTAGGAGCAGTAAATTTTATAACAACAGTAATTAATATACGATCTTATGGTATAACA
ATAGACCAAATACCTTTATTTGTGTGAGCAATCTTCATTACAGTCATTCTTCTTCTTCTA
TCTTTACCAGTTTTAGCAGGAGCTATTACTATACTTTTAACTGACCGTAACCTAAATACA
TCATTTTTTGATCCCGCAGG
>Car15
CGTGCTGAACTAAGTCAACCAGGAAGATTAATTGGCAACGACCAAATCTATAATGTAGTA
GTTACAGCCCACGCCTTCGTTATAATTTTCTTTATAGTTATACCAATTATAATTGGAGGA
TTCGGAAATTGACTAGTACCTCTTATGTTAGGAGCTCCAGATATGGCTTTCCCACGAATA
AATAATATAAGATTTTGACTCCTTCCTCCATCTCTATCTCTTCTTCTTACAAGAAGTATA
GTAGAAAGGGGTGTGGGAACAGGATGGACAGTCTATCCTCCTTTAGCTGCCGCTATCGCT
CACGCAGGAGCATCTGTAGACTTAGGAATTTTCTCCCTTCATTTAGCCGGAGTATCATCC
ATTCTAGGAGCAGTAAATTTTATAACAACAGTAATTAATATACGATCTTATGGTATAACA
ATAGACCAAATACCTTTATTTGTATGAGCAATCTTCATTACAGTCATTCTTCTTCTTCTA
TCTTTACCAGTTTTAGCAGGAGCTATTACTATACTTTTAACTGACCGTAACCTAAATACA
TCATTTTTTGACCCCGCAGG
>Car16
CGTGCTGAACTAAGTCAACCAGGAAGATTAATTGGCAACGACCAAATCTATAATGTAGTA
GTTACAGCCCACGCCTTCGTTATAATTTTCTTTATAGTTATACCAATTATAATTGGAGGA
TTCGGAAATTGACTAGTACCTCTTATGTTAGGAGCTCCAGATATGGCTTTCCCACGAATA
AATAATATAAGATTTTGACTCCTTCCTCCATCTCTATCTCTTCTTCTTACAAGAAGTATA
GTAGAAAGAGGTGTAGGAACAGGATGAACAGTCTATCCTCCTTTAGCTGCCGCTATCGCT
CACGCAGGAGCATCTGTAGACTTAGGAATTTTCTCCCTTCATTTAGCCGGAGTATCATCC
ATTCTAGGAGCAGTAAATTTTATAACGACAGTAATTAATATACGATCTTATGGTATAACA
ATAGACCAAATACCTTTATTTGTGTGAGCAATCTTCATTACAGTCATTCTTCTTCTTCTA
TCTTTACCAGTTTTAGCAGGAGCTATTACTATACTTTTAACTGACCGTAACCTAAATACA
TCATTTTTTGACCCCGCAGG
>MN811220 Callinectes bocourti
CGAGCTGAATTAGGACAACCTGGAACCCTTATTGGAAACGACCAAATTTATAATGTTGTA
GTTACAGCCCATGCTTTTGTTATAATTTTCTTCATAGTTATGCCAATTATAATTGGAGGA
TTCGGTAATTGATTGGTTCCTCTTATATTAGGAGCTCCTGATATAGCATTCCCACGTATA
AATAACATAAGATTCTGACTTTTACCTCCATCTCTAACTTTACTCCTAATAAGAGGTATA
GTAGAAAGTGGAGTTGGTACAGGATGAACTGTGTATCCTCCTTTAGCCGCCGCTATCGCC
CACGCGGGAGCCTCAGTCGACCTTGGTATTTTCTCACTCCATTTAGCTGGTGTATCGTCT
ATTCTAGGAGCAGTTAACTTTATAACTACCGTTATTAACATACGATCTTTCGGTATAAGA
ATAGACCAAATACCTTTATTTGTGTGATCTGTATTTATTACTGCTATCCTACTTCTCCTT
TCCTTACCTGTATTGGCAGGAGCTATTACTATACTCCTCACTGATCGAAACTTAAATACT
TCTTTCTTCGACCCAGCTGG
>Sir05
CGAGCTGAATTAGGACAACCTGGAACCCTTATTGGAAACGACCAAATTTATAATGTTGTA
GTTACAGCCCATGCTTTTGTTATAATTTTCTTCATAGTTATGCCAATCATAATTGGAGGA
TTCGGTAATTGATTGGTTCCTCTTATATTAGGAGCTCCTGATATAGCATTCCCACGTATA
AATAACATAAGATTCTGACTTTTACCTCCATCTCTAACTTTACTCCTAATAAGAGGTATA
GTAGAAAGTGGAGTTGGTACAGGATGAACTGTGTACCCTCCTTTAGCCGCCGCTATCGCC
CACGCGGGAGCCTCAGTCGACCTTGGCATTTTCTCACTCCATTTAGCTGGTGTATCGTCT
ATTCTAGGAGCAGTTAACTTTATAACTACCGTTATTAATATACGATCTTTCGGTATAAGA
ATAGACCAAATACCTTTATTTGTGTGATCTGTATTTATTACTGCTATCCTACTTCTCCTT
TCCTTACCTGTATTGGCAGGAGCTATTACTATACTCCTCACTGACCGAAACTTAAATACT
TCTTTCTTCGACCCAGCTGG
>Sir06
CGAGCTGAATTAGGACAACCTGGAACCCTTATTGGAAACGACCAAATTTATAATGTTGTA
GTCACAGCCCATGCTTTTGTTATAATTTTCTTCATAGTTATGCCAATTATAATTGGAGGA
TTCGGTAATTGATTGGTTCCTCTTATATTAGGAGCTCCTGATATAGCATTCCCACGTATA
AATAACATAAGATTCTGACTTTTACCTCCATCTCTAACTTTACTCCTAATAAGAGGTATA
GTAGAAAGTGGAGTTGGTACAGGATGAACTGTGTATCCTCCTTTAGCCGCCGCTATCGCC
CACGCGGGAGCCTCAGTCGACCTTGGTATTTTCTCACTCCATTTAGCTGGTGTATCGTCT
ATTCTAGGAGCAGTCAACTTTATAACTACCGTTATTAACATACGATCTTTCGGTATAAGA
ATAGACCAAATACCTTTATTTGTGTGATCTGTATTTATTACTGCTATCCTACTTCTCCTT
TCCTTACCTGTATTGGCAGGAGCTATTACTATACTCCTCACTGATCGAAACTTAAATACT
TCTTTCTTCGACCCAGCTGG
>Sir08
CGAGCTGAATTAGGACAACCTGGAACCCTTATTGGAAACGACCAAATTTATAATGTTGTA
GTTACAGCCCATGCTTTTGTTATAATTTTCTTCATAGTTATGCCAATTATAATTGGAGGA
TTCGGTAATTGATTGGTTCCTCTTATATTAGGAGCTCCTGATATAGCATTCCCACGTATA
AATAACATAAGATTCTGACTTTTACCTCCATCTCTAACTTTACTCCTAATAAGAGGTATA
GTAGAAAGTGGAGTTGGTACAGGATGAACTGTGTATCCTCCTTTAGCCGCCGCTATCGCC
CACGCGGGAGCCTCAGTCGACCTTGGTATTTTCTCACTCCATTTAGCTGGTGTATCGTCT
ATTCTAGGAGCAGTTAACTTTATAACTACCGTTATTAACATACGATCTTTCGGTATAAGA
ATAGACCAAATACCTTTATTTGTGTGATCTGTATTTATTACTGCTATCCTACTTCTCCTT
TCCTTACCTGTATTGGCAGGAGCTATTACTATACTCCTCACTGATCGAAACTTAAATACT
TCTTTCTTCGACCCAGCTGG
>Sir09
CGAGCTGAATTAGGACAACCTGGAACCCTTATTGGAAACGACCAAATTTATAATGTTGTA
GTTACAGCCCATGCTTTTGTTATAATTTTCTTCATAGTTATGCCAATTATAATTGGAGGA
TTCGGTAATTGATTGGTTCCTCTTATATTAGGAGCTCCTGATATAGCATTCCCACGTATA
AATAACATAAGATTCTGACTTTTACCTCCATCTCTAACTTTACTCCTAATAAGAGGTATA
GTAGAAAGTGGAGTTGGTACAGGATGAACTGTGTATCCTCCTTTAGCCGCCGCTATCGCC
CACGCGGGAGCCTCAGTCGACCTTGGTATTTTCTCACTCCATTTAGCTGGTGTATCGTCT
ATTCTAGGAGCAGTTAACTTTATAACTACCGTTATTAACATGCGATCTTTCGGTATAAGA
ATAGACCAAATACCTTTATTTGTGTGATCTGTATTTATTACTGCTATCCTACTTCTCCTT
TCCTTACCTGTATTGGCAGGAGCTATTACTATACTCCTCACTGATCGAAACTTAAATACT
TCTTTCTTCGACCCAGCTGG
>Sir01
CGAGCTGAATTAGGACAACCTGGAACCCTTATTGGAAACGACCAAATTTATAATGTTGTA
GTTACAGCCCATGCTTTTGTTATAATTTTCTTCATAGTTATGCCAATTATAATTGGAGGA
TTCGGTAATTGATTGGTTCCTCTTATATTAGGAGCTCCTGATATAGCATTCCCACGTATA
AATAACATAAGATTCTGACTTTTACCTCCATCTCTAACTTTACTCCTAATAAGAGGTATA
GTAGAAAGTGGAGTTGGTACAGGATGAACTGTATATCCTCCTTTAGCCGCCGCTATCGCC
CACGCGGGAGCCTCAGTCGACCTTGGTATTTTCTCACTCCATTTAGCTGGTGTATCGTCT
ATTCTAGGAGCAGTTAACTTTATAACTACCGTTATTAACATACGATCTTTCGGTATAAGA
ATAGACCAAATACCTTTATTTGTGTGATCTGTATTTATTACTGCTATCCTACTTCTCCTT
TCCTTACCTGTATTGGCAGGAGCTATTACTATACTCCTCACTGATCGAAACTTAAATACT
TCTTTCTTCGACCCAGCTGG
>Sir02
CGAGCTGAATTAGGACAACCTGGAACCCTTATTGGAAACGACCAAATTTATAATGTTGTA
GTTACAGCCCATGCTTTTGTTATAATTTTCTTCATAGTTATACCAATTATAATTGGAGGA
TTCGGTAATTGATTGGTTCCTCTTATATTAGGAGCTCCTGATATAGCATTCCCACGTATA
AATAACATAAGATTCTGACTTTTACCTCCATCTCTAACTTTACTCCTAATAAGAGGTATA
GTAGAAAGTGGAGTTGGTACAGGATGAACTGTGTATCCTCCTTTAGCCGCCGCTATCGCC
CACGCGGGAGCCTCAGTCGACCTTGGTATTTTCTCACTCCATTTAGCTGGTGTATCGTCT
ATTCTAGGAGCAGTTAACTTTATAACTACCGTTATTAACATACGATCTTTCGGTATAAGA
ATAGACCAAATACCTTTATTTGTGTGATCTGTATTTATTACTGCTATCCTACTTCTCCTT
TCCTTACCTGTATTGGCAGGAGCTATTACTATACTCCTCACTGATCGAAACTTAAATACT
TCTTTCTTCGACCCAGCTGG
>MF490043 Panulirus argus
CGAGCCGAACTAGGTCAACCTGGTAGATTTATTGGAGACGATCAAATCTACAATGTGGTA
GTAACCGCCCATGCTTTTATTATAATTTTCTTCATAGTTATGCCTATTATAATTGGAGGA
TTTGGAAATTGACTAGTCCCTATCATATTAGGAGCTCCCGATATGGCCTTTCCCCGAATA
AATAACATGAGATTTTGACTCCTTCCCCCATCGCTAACGCTACTTCTAGCTGGAGGCGCT
GTGGAAAGAGGGGCTGGAACCGGTTGAACAGTGTACCCTCCGCTTTCAGCGGGGGTGGCT
CACGCAGGTGCATCAGTGGATTTAAGGATCTTTTCGCTCCACTTAGCCGGTGTTTCGTCC
ATTCTGGGAGCCGTCAACTTTATTACTACTGTTATCAACATACGATCATCGGGCATAACC
TTGGATCGAATGCCTCTGTTCGTCTGGTCAGTTTTCATTACAGCTATCCTATTGTTACTT
TCTCTCCCCGTACTAGCAGGTGCCATTACGATACTTCTAACTGACCGGAACCTGAACACC
TCTTTCTTTGACCCAGTAGG
>Lag01
CGAGCCGAACTAGGTCAACCTGGTAGATTTATTGGAGACGATCAAATCTACAATGTGGTA
GTAACCGCCCATGCTTTTATTATAATTTTCTTCATAGTTATGCCTATTATAATTGGGGGA
TTTGGAAATTGACTAGTCCCTATTATATTAGGAGCTCCTGATATGGCCTTTCCCCGAATA
AATAACATGAGATTTTGACTCCTTCCCCCATCGCTAACGCTACTTCTAGCTGGAGGCGCT
GTGGAAAGAGGGGCTGGAACCGGTTGAACAGTGTACCCTCCGCTTTCAGCGGGGGTGGCT
CACGCAGGTGCATCAGTGGATTTAAGGATCTTTTCGCTCCACTTAGCCGGTGTTTCGTCC
ATTCTGGGAGCCGTCAACTTTATTACTACTGTTATCAACATACGATCATCGGGCATAACC
TTGGATCGAATGCCTCTGTTCGTCTGGTCAGTTTTCATTACAGCTATCCTATTGTTACTT
TCTCTCCCCGTACTAGCAGGTGCCATTACGATACTTCTAACTGACCGGAACCTGAACACC
TCTTTCTTTGACCCAGTAGG
>Lag02
CGAGCCGAACTAGGTCAACCTGGTAGATTTATTGGAGACGATCAAATCTACAATGTGGTA
GTAACCGCCCATGCTTTTATTATAATTTTCTTCATAGTTATGCCTATTATAATTGGAGGA
TTTGGAAATTGACTAGTCCCTATTATATTAGGAGCTCCCGATATGGCCTTTCCCCGAATA
AATAACATGAGATTTTGACTCCTTCCCCCATCGCTAACGCTACTTCTAGCTGGAGGCGCT
GTGGAGAGAGGGGCTGGAACCGGTTGAACAGTGTACCCTCCGCTTTCAGCGGGGGTGGCT
CACGCAGGTGCATCAGTGGATTTAAGGATCTTTTCGCTCCACTTAGCCGGTGTTTCGTCC
ATTCTGGGAGCCGTCAACTTTATTACTACTGTTATCAACATACGATCATCGGGCATAACC
TTGGATCGAATGCCTCTGTTCGTCTGGTCAGTTTTCATTACAGCTATCCTATTGTTACTT
TCTCTCCCCGTACTAGCAGGTGCCATTACGATACTTCTAACTGACCGGAACCTGAACACC
TCTTTCTTTGACCCGGTAGG
>AF339462 Panulirus laevicauda
CGAGCAGAACTTGGTCAACCAGGAAGACTAATTGGAGATGATCAAATTTATAACGTAGTC
GTGACCGCTCACGCTTTTGTAATAATTTTTTTCATGGTAATGCCTATTATGATTGGAGGA
TTTGGAAATTGACTTGTTCCTATCATATTAGGCGCCCCCGACATAGCATTTCCCCGGATA
AACAACATAAGATTCTGGCTCTTACCCCCCTCTCTGACACTTCTTCTAGCTAGAGGAATA
GTGGAAAGAGGAGTGGGAACTGGCTGAACAGTTTATCCTCCTCTCGCAGGGGCAGTAGCT
CACGCCGGTGCATCAGTAGATCTTGGTATTTTTTCTCTACACCTTGCTGGGGTGTCGTCC
ATTCTTGGGGCCGTAAATTTTATTACAACAGTAATTAATATACGATCTTCAGGTATGACA
TTTGATCGAATGCCTCTATTCGTCTGATCGGTCTTCATTACTGCCGTTTTACTTCTCTTA
TCTCTCCCCGTCCTGGCAGGAGCTATTACTATACTTCTTACAGATCGAAATTTAAATACA
TCATTTTTCGACCCTGTAGG
>Lsa03
CGAGCAGAACTTGGTCAACCAGGAAGACTAATTGGAGATGATCAAATTTATAACGTAGTC
GTGACCGCTCACGCTTTTGTAATAATTTTTTTCATAGTAATACCTATTATGATTGGAGGA
TTTGGAAATTGACTTGTTCCTATCATATTAGGCGCCCCCGACATAGCATTTCCCCGGATA
AACAACATAAGATTCTGGCTCTTACCCCCCTCTCTGACACTTCTTCTAGCTAGAGGAATA
GTAGAGAGAGGAGTAGGAACTGGCTGAACAGTTTATCCTCCTCTCGCAGGGGCAGTAGCT
CACGCCGGTGCATCAGTAGATCTTGGTATTTTCTCTCTACACCTTGCTGGGGTATCGTCC
ATTCTCGGGGCCGTAAATTTTATTACAACAGTAATTAATATACGATCTTCAGGTATGACA
TTCGATCGAATGCCTCTATTCGTCTGATCGGTCTTCATTACTGCCGTTTTACTTCTCTTA
TCTCTCCCCGTCCTGGCAGGAGCTATTACTATACTTCTTACAGATCGAAATTTAAATACA
TCATTCTTCGACCCTGTAGG
>MW479976 Macrobrachium equidens 
CGAGCAGAGCTCGGACAACCAGGAAGACTCATTGGGAACGACCAAATCTACAATGTCATT
GTAACTGCCCATGCATTCGTAATAATTTTCTTTATGGTCATACCAATCATAATTGGTGGA
TTCGGAAACTGACTAGTTCCCCTAATACTAGGAGCCCCAGACATAGCATTCCCACGAATA
AACAACATAAGATTCTGACTTCTACCACCATCTCTTACCCTCCTTTTATCGAGGGGAATG
GTAGAAAGAGGAGTCGGAACAGGATGAACTGTCTACCCTCCTCTTGCTGCTGGAACTGCT
CACGCAGGAGCTTCGGTAGACCTTGGAATTTTCTCACTCCATCTAGCAGGAGTATCTTCC
ATTTTAGGAGCCGTTAATTTTATTACAACCGTAATTAATATACGCTCACCCGGCATAACT
ATAGACCGCCTACCCCTTTTTGTCTGAGCCGTTTTTTTAACAGCCATTCTATTGCTACTG
TCCCTCCCAGTCCTAGCCGGTGCTATTACTATACTCCTAACAGATCGAAACCTAAATACA
TCTTTTTTTGACCCAGCAGG
>CPI43
CGAGCAGAGCTCGGACAACCAGGAAGACTCATTGGGAACGACCAAATCTACAATGTCATT
GTAACTGCCCATGCATTCGTAATAATTTTCTTTATGGTCATACCAATCATAATTGGTGGA
TTCGGAAACTGACTAGTTCCCCTAATACTAGGAGCCCCAGACATAGCATTCCCACGAATA
AACAACATAAGATTCTGACTTCTACCACCATCTCTTACCCTCCTTTTATCGAGGGGAATG
GTAGAAAGAGGAGTCGGAACAGGATGAACTGTCTACCCCCCTCTTGCTGCTGGAACTGCT
CACGCAGGAGCTTCGGTAGACCTTGGAATTTTCTCACTCCATCTAGCAGGAGTATCTTCC
ATTTTAGGAGCCGTTAATTTTATTACAACCGTAATTAATATACGCTCACCCGGCATAACT
ATAGACCGCCTACCCCTTTTTGTCTGAGCCGTTTTTTTAACAGCCATTCTATTGCTACTG
TCCCTCCCAGTCCTAGCCGGTGCTATTACTATACTCCTAACAGATCGAAACCTAAATACA
TCTTTTTTTGACCCAGCAGG
>OL824984 Macrobrachium rosenbergii
CGAGCAGAATTAGGGCAGCCGGGCAGACTGATCGGGAATGACCAAATCTACAACGTAATT
GTCACTGCCCACGCATTCGTAATAATTTTTTTCATGGTTATACCGATCATAATTGGTGGT
TTCGGTAATTGACTAGTACCCCTAATATTAGGGGCCCCAGACATAGCATTCCCACGCATA
AACAACATAAGATTCTGACTCCTACCCCCATCTCTAACACTTCTTCTCTCCAGAGGAATA
GTAGAAAGAGGGGTTGGCACAGGATGAACTGTTTATCCACCACTAGCGGCCGGTACCGCC
CACGCCGGGGCATCGGTAGATCTAGGTATTTTTTCCCTCCACCTAGCAGGAGTTTCTTCA
ATCTTAGGGGCTGTCAACTTTATTACCACAGTGATTAACATACGAGCCCCAGGAATAACT
ATAGATCGACTGCCCCTATTCGTATGAGCCGTATTTCTAACAGCCATCCTGCTTCTTCTC
TCACTACCAGTTTTAGCCGGAGCCATTACCATACTCTTAACTGATCGAAACCTAAATACA
TCCTTTTTCGACCCAGCGGG
>CPIT02
CGAGCAGAATTAGGGCAGCCGGGCAGACTGATCGGGAATGACCAAATCTACAACGTAATT
GTCACTGCCCACGCATTCGTAATAATTTTTTTCATGGTTATACCGATCATAATTGGTGGT
TTCGGTAATTGACTAGTACCCCTAATATTAGGGGCCCCAGACATAGCATTCCCACGCATA
AACAACATAAGATTCTGACTCCTACCCCCATCTCTAACACTTCTTCTCTCCAGAGGAATA
GTAGAAAGAGGGGTTGGCACAGGATGAACTGTTTATCCACCACTAGCGGCCGGTACCGCC
CACGCCGGGGCATCGGTAGATCTAGGTATTTTTTCCCTCCACCTAGCAGGAGTTTCTTCA
ATCTTAGGGGCTGTCAACTTTATTACCACAGTGATTAACATACGAGCCCCAGGAATAACT
ATAGATCGACTGCCCCTATTCGTATGAGCCGTATTTCTAACAGCCATCCTGCTTCTTCTC
TCACTACCAGTTTTAGCCGGAGCCATTACCATACTCTTAACTGATCGAAACCTAAATACA
TCCTTTTTCGACCCAGCGGG
