# Supplementary material for: Molecular identification based on mtDNA analysis of commercial crustaceans in the coastal Amazon: exotic species, cryptic diversity, and implications for sustainable fisheries in northern Brazil
Source: PeerJ. 2025 Oct 13;13:e19586. doi: 10.7717/peerj.19586 (PMC12530202; doi:10.7717/peerj.19586)
Supplement: Supplemental Information 5 [file peerj-13-19586-s005.zip › COI crustaceans portion II.fas]

>AY135189_Penaeus_schmitti
CAAGAATCAGGTAAAAAAGAAGCATTCGGAACACTAGGTATAATTTATGCTATATTAGCA
ATTGGTGTTTTGGGATTCGTGGTGTGGGCACACCATATATTTACAGTTGGTATAGACGTT
GATACTCGTGCTTACTTTACATCTGCTACTATAATTATTGCTGTTCCCACAGGTATTAAA
ATCTTCAGCTGACTAGGTACCTTACACGGTACTCAACTTAATTATAGTCCTTCTCTCATT
TGAGCCCTAGGATTTGTATTTTTATTTACTGTAGGTGGTTTAACTGGTGTTGTACTAGCC
AATTCATCAATTGATATTATTCTACATGATACATATTATGTAGTAGCACATTTCCATTAT
GTACTTTCAATAGGAGCTGTATTTGGTATTTTCGCAGGTATTGCTCATTGATTCCCTTTA
TTTAC
>Cbr56
CAAGAATCAGGTAAAAAAGAAGCATTCGGAACACTAGGTATAATTTATGCTATATTAGCA
ATTGGTGTTTTGGGATTCGTGGTGTGGGCACACCATATATTTACAGTTGGTATAGACGTT
GATACTCGTGCTTACTTTACATCTGCTACTATAATTATTGCTGTTCCCACAGGTATTAAA
ATCTTCAGCTGACTAGGTACCTTACACGGTACTCAACTTAATTATAGTCCTTCTCTCATT
TGAGCCCTAGGATTTGTATTTTTATTTACTGTAGGTGGTTTAACTGGTGTTGTACTAGCC
AATTCATCAATTGATATTATTCTACATGATACATATTATGTAGTAGCACATTTCCATTAT
GTACTTTCAATAGGAGCTGTATTTGGTATTTTCGCAGGTATTGCTCATTGATTCCCTTTA
TTTAC
>Cbr45
CAAGAATCAGGTAAAAAAGAAGCATTTGGAACACTAGGTATAATTTATGCTATATTAGCA
ATTGGTGTTTTGGGATTCGTGGTGTGGGCACACCATATATTTACAGTTGGTATAGACGTT
GATACTCGTGCTTACTTTACATCTGCTACTATAATTATTGCTGTTCCCACAGGTATTAAA
ATCTTCAGCTGACTAGGTACCTTACACGGTACTCAACTTAATTATAGTCCTTCTCTCATT
TGAGCCCTAGGATTTGTATTTTTATTTACTGTAGGTGGTTTAACTGGTGTTGTACTAGCC
AATTCATCAATTGATATTATTCTACATGATACATATTATGTAGTAGCACATTTCCATTAT
GTACTTTCAATAGGAGCTGTATTTGGTATTTTCGCAGGTATTGCTCATTGATTCCCTTTA
TTTAC
>Cbr05
CAAGAATCAGGTAAAAAAGAAGCATTCGGAACACTAGGTATAATTTATGCTATATTAGCA
ATTGGTGTTTTGGGATTCGTGGTGTGGGCACACCATATATTTACAGTTGGTATAGACGTT
GATACTCGTGCTTACTTTACATCTGCTACTATAATTATTGCTGTTCCCACAGGTATTAAA
ATCTTCAGCTGACTAGGTACCTTACACGGTACTCAACTTAATTATAGTCCTTCTCTCATT
TGAGCCCTAGGATTTGTATTTTTATTTACTGTAGGTGGTTTAACTGGTGTTGTACTAGCC
AATTCATCAATTGATATTATTTTACATGATACATATTATGTAGTAGCACATTTCCATTAT
GTACTTTCAATAGGAGCTGTATTTGGTATTTTCGCAGGTATTGCTCATTGATTTCCTTTA
TTTAC
>MT178583_Penaeus_vannamei
CAAGAATCTGGTAAAAAAGAAGCATTCGGAACACTCGGGATAATCTATGCTATACTTGCT
ATTGGTGTCCTAGGATTCGTAGTATGAGCACACCATATATTTACAGTAGGTATGGATGTT
GATACTCGTGCTTATTTTACATCTGCAACAATGATTATTGCCGTTCCTACAGGTATTAAA
ATTTTCAGTTGACTAGGTACTCTTCATGGTACTCAACTTAACTATAGTCCTTCTCTAATT
TGAGCGCTAGGATTTGTATTTCTATTTACTGTGGGTGGTTTAACCGGTGTTGTACTAGCT
AATTCTTCAATTGACATTATTTTACATGATACATACTACGTAGTAGCACATTTCCACTAT
GTTCTTTCAATAGGAGCTGTATTTGGTATTTTTGCAGGTATTGCTCACTGATTCCCTTTA
TTTAC
>Cva01
CAAGAATCTGGTAAAAAAGAAGCATTCGGAACACTCGGGATAATCTATGCTATACTTGCT
ATTGGTGTCCTAGGATTCGTAGTATGAGCACACCATATATTTACAGTAGGTATGGATGTT
GATACTCGTGCTTATTTTACATCTGCAACAATGATTATTGCCGTTCCTACAGGTATTAAA
ATTTTCAGTTGACTAGGTACTCTTCATGGTACTCAACTTAACTATAGTCCTTCTCTAATT
TGAGCGCTAGGATTTGTATTTCTATTTACTGTGGGTGGTTTAACCGGTGTTGTACTAGCT
AATTCTTCAATTGACATTATTTTACATGATACATACTACGTAGTAGCACATTTCCACTAT
GTTCTTTCAATAGGAGCTGTATTTGGTATTTTTGCAGGTATTGCTCACTGATTCCCTTTA
TTTAC
>Cpic02
CAAGAATCTGGTAAAAAAGAAGCATTCGGAACACTCGGGATAATCTATGCTATACTTGCT
ATTGGTGTCCTAGGATTCGTAGTATGAGCACACCATATATTTACAGTAGGTATGGATGTT
GATACTCGTGCTTATTTTACATCTGCAACAATGATTATTGCCGTTCCTACAGGTATTAAA
ATTTTCAGTTGACTAGGTACTCTTCATGGTACTCAACTTAACTATAGTCCTTCTCTAATT
TGAGCGCTAGGATTTGTATTTCTATTTACTGTGGGTGGTTTAACCGGTGTTGTACTAGCT
AATTCTTCAATTGACATTATTTTACATGATACATACTACGTAGTAGCACATTTCCACTAT
GTTCTTTCAATAGGAGCTGTATTTGGTATTTTTGCAGGTATTGCCCACTGATTCCCTTTA
TTTAC
>Cca06
CAAGAATCTGGTAAAAAAGAAGCATTCGGAACACTCGGGATAATCTATGCTATACTTGCT
ATTGGTGTCCTAGGATTCGTAGTATGAGCACACCATATATTTACAGTAGGTATGGATGTT
GATACTCGTGCTTATTTTACATCTGCAACAATGATTATTGCCGTTCCTACAGGTATTAAA
ATTTTCAGTTGACTAGGTACTCTTCATGGTACTCAACTTAACTATAGTCCTTCTCTAATT
TGAGCGCTAGGATTTGTATTTCTATTTACTGTAGGTGGTTTAACCGGTGTTGTACTAGCT
AATTCTTCAATTGACATTATTTTACATGATACATACTACGTAGTAGCACATTTCCACTAT
GTTCTTTCAATAGGAGCTGTATTTGGTATTTTTGCAGGTATTGCCCACTGATTCCCTTTA
TTTAC
>MN240522_Penaeus_isabelae
CAAGAATCTGGTAAAAAAGAAGCTTTTGGAACACTTGGAATAATTTATGCTATACTAGCA
ATTGGTGTTTTAGGATTTGTAGTGTGAGCACATCATATATTCACAGTAGGTATGGATGTT
GACACTCGCGCTTACTTTACATCTGCTACAATAATCATTGCTGTTCCTACTGGTATTAAA
ATCTTTAGCTGATTAGGAACACTTCATGGTACTCAACTTAACTACAGTCCTTCTCTAATT
TGAGCTCTAGGATTTGTATTTTTATTTACAGTTGGAGGTCTAACTGGAGTTGTATTAGCT
AATTCTTCAATTGACATTATTCTACATGATACATATTATGTCGTTGCACATTTTCATTAT
GTCCTTTCAATAGGAGCTGTATTTGGTATTTTTGCAGGTATTGCTCACTGATTTCCTTTA
TTTAC
>Cba02
CAAGAATCTGGTAAAAAAGAAGCTTTTGGAACACTTGGAATAATTTATGCTATACTAGCA
ATTGGTGTTTTAGGATTTGTAGTGTGAGCACATCATATATTCACAGTAGGTATGGATGTT
GACACTCGCGCTTACTTTACATCTGCTACAATAATCATTGCTGTTCCTACTGGTATTAAA
ATCTTTAGCTGATTAGGAACACTTCATGGTACTCAACTTAACTACAGTCCTTCTCTAATT
TGAGCTCTAGGATTTGTATTTTTATTTACAGTTGGAGGTCTAACTGGAGTTGTATTAGCT
AATTCTTCAATTGACATTATTCTACATGATACATATTATGTCGTTGCACATTTTCATTAT
GTCCTTTCAATAGGAGCTGTATTTGGTATTTTTGCAGGTATTGCTCACTGATTTCCTTTA
TTTAC
>Cca30
CAAGAATCTGGTAAAAAAGAAGCTTTTGGAACACTTGGAATAATTTATGCTATACTAGCA
ATTGGTGTTTTAGGATTTGTAGTGTGAGCACATCATATATTCACAGTAGGTATGGATGTT
GACACTCGCGCTTACTTTACATCTGCTACAATGATCATTGCTGTTCCTACTGGTATTAAA
ATCTTTAGCTGATTAGGAACACTTCATGGTACTCAACTTAACTACAGCCCCTCTCTAATT
TGAGCTCTAGGATTTGTATTTTTATTTACAGTTGGAGGTCTAACTGGAGTTGTATTAGCT
AATTCTTCAATTGACATTATTCTACATGATACATATTATGTCGTTGCACATTTTCATTAT
GTCCTTTCAATAGGAGCTGTATTTGGTATTTTTGCAGGTATTGCTCACTGATTTCCTTTA
TTTAC
>Cca33
CAAGAGTCTGGTAAAAAAGAAGCTTTTGGAACACTTGGAATAATTTATGCTATACTAGCA
ATTGGTGTTTTAGGATTTGTAGTGTGAGCACATCATATATTCACAGTAGGTATGGATGTT
GACACTCGCGCTTACTTTACATCTGCTACAATAATCATTGCTGTTCCTACTGGTATTAAA
ATCTTTAGCTGATTAGGAACACTTCATGGTACTCAACTTAACTACAGTCCTTCTCTAATT
TGAGCTCTAGGATTTGTATTTTTATTTACAGTTGGAGGTCTAACTGGAGTTGTATTAGCT
AATTCTTCAATTGACATTATTCTACATGATACATATTATGTCGTTGCACATTTTCATTAT
GTCCTTTCAATAGGAGCTGTATTTGGTATTTTTGCAGGTATTGCTCACTGATTTCCTTTA
TTTAC
>Cca07
CAAGAATCTGGTAAAAAAGAAGCTTTTGGAACACTTGGAATAATTTATGCTATACTAGCA
ATTGGTGTTTTAGGATTTGTAGTGTGAGCACATCATATATTCACAGTAGGTATGGATGTT
GACACTCGCGCTTACTTTACATCTGCTACAATGATCATTGCTGTTCCTACTGGTATTAAA
ATCTTTAGCTGATTAGGAACACTTCATGGTACTCAACTTAACTACAGCCCTTCTCTAATT
TGAGCTCTAGGATTTGTATTTTTATTTACAGTTGGAGGTCTAACTGGAGTTGTATTAGCT
AATTCTTCAATTGACATTATTCTACATGATACATATTATGTCGTTGCACATTTTCATTAT
GTCCTTTCAATAGGAGCTGTATTTGGTATTTTTGCAGGTATTGCTCACTGATTTCCTTTA
TTTAC
>Cbr42
CAAGAATCTGGTAAAAAAGAAGCTTTTGGAACACTTGGAATAATTTATGCTATACTGGCA
ATTGGTGTTTTAGGATTTGTAGTGTGAGCACATCATATATTCACAGTAGGTATGGATGTT
GACACTCGCGCTTACTTTACATCTGCTACAATGATCATTGCTGTTCCTACTGGTATTAAA
ATCTTTAGCTGATTAGGAACACTTCATGGTACTCAACTTAACTACAGCCCCTCTCTAATT
TGAGCTCTAGGATTTGTATTTTTATTTACAGTTGGAGGTCTAACTGGAGTTGTATTAGCT
AATTCTTCAATTGACATTATTCTACATGATACATACTATGTCGTTGCACATTTTCATTAT
GTCCTTTCAATAGGAGCTGTATTTGGTATTTTTGCAGGTATTGCTCACTGATTTCCTTTA
TTTAC
>KX459267_Penaeus_monodon 
CAAGAATCTGGTAAAAAAGAAGCGTTCGGAACACTTGGAATAATTTATGCTATATTAGCT
ATTGGTGTTCTAGGATTTGTGGTATGAGCTCATCATATATTTACTGTAGGGATAGATGTT
GATACTCGTGCTTACTTTACATCTGCTACAATAATTATTGCTGTACCAACAGGTATTAAA
ATCTTCAGTTGATTAGGAACATTACATGGTACTCAGTTGAATTATAGTCCTTCTTTAATT
TGAGCCTTAGGGTTTGTATTCTTATTTACAGTAGGAGGTTTAACAGGAGTTGTACTTGCT
AACTCATCTATTGACATCATCTTGCACGATACTTATTATGTAGTAGCCCATTTTCACTAC
GTCCTTTCAATAGGAGCAGTATTTGGTATTTTTGCAGGTATTGCTCACTGATTTCCTCTT
TTTAC
>Cts04
CAAGAATCTGGTAAAAAAGAAGCGTTCGGAACACTTGGAATAATTTATGCTATATTAGCT
ATTGGTGTTCTAGGATTTGTGGTATGAGCTCATCATATATTTACTGTAGGAATAGATGTT
GATACTCGTGCTTACTTTACATCTGCTACAATAATTATTGCTGTACCAACAGGTATTAAA
ATCTTCAGTTGATTAGGAACATTACATGGTACTCAGTTGAATTATAGTCCTTCTTTAATT
TGAGCCTTAGGGTTTGTATTCTTATTTACAGTAGGAGGTTTAACAGGAGTTGTACTTGCT
AACTCATCTATTGACATCATCTTGCACGATACTTATTATGTAGTAGCCCATTTTCACTAC
GTCCTTTCAATAGGAGCAGTATTTGGTATTTTTGCAGGTATTGCTCACTGATTTCCTCTT
TTTAC
>Ct05
CAAGAGTCCGGTAAAAAAGAAGCATTTGGAACATTAGGAATAATTTATGCTATATTAGCC
ATTGGTGTTCTAGGATTTGTAGTATGAGCACACCATATATTTACCGTAGGAATGGATGTT
GATACTCGTGCTTACTTTACATCTGCTACAATAATTATTGCCGTACCAACAGGTATCAAA
ATCTTTAGTTGATTAGGAACATTACATGGAACTCAATTAAATTATAGTCCTTCCTTAATT
TGAGCATTAGGATTTGTATTCTTATTTACCGTAGGAGGTTTAACAGGAGTAGTCCTTGCC
AACTCATCAGTTGATATTATTTTACAAGATACTTACTATGTAGTAGCTCATTTTCATCAT
GTTCTTTAAATAGGAGCAGTATTTGGTATTTTTGCAGGTATTGCTCACTGATTCCCTTTA
TTTAC
>DQ084368_Xiphopenaeus_kroyeri  
CAAGAATCAGGTAAAAAAGAAGCCTTTGGAACCCTAGGAATGATCTACGCTATACTTGCA
ATTGGTATCCTTGGATTTGTAGTGTGAGCTCACCATATATTTACTGTTGGAATAGACGTC
GACACTCGAGCTTACTTTACATCAGCTACAATAATCATTGCTGTTCCCACAGGTATTAAA
ATTTTCAGTTGACTAGGTACTCTTCACGGAACCCAACTAAACTACAGTCCTTCTCTCTTA
TGGGCCCTCGGATTTGTTTTCCTATTTACAGTAGGAGGACTAACAGGAGTTGTTCTTGCT
AACTCTTCAATCGACATTATCCTACACGACACTTACTACGTAGTTGCTCATTTTCACTAC
GTCTTATCGATAGGAGCTGTATTTGGAATTTTCGCCGGAATTAGCCATTGATTTCCTTTA
TTTAC
>Cgr02
CAAGAATCAGGTAAAAAAGAAGCCTTTGGAACCCTAGGAATGATCTACGCTATACTTGCA
ATTGGTATCCTTGGATTTGTAGTGTGAGCTCACCATATATTTACTGTTGGAATAGACGTC
GACACTCGAGCTTACTTTACATCAGCTACAATAATCATTGCTGTTCCCACAGGTATTAAA
ATTTTCAGTTGACTAGGTACTCTTCACGGAACCCAACTAAACTACAGTCCTTCTCTCTTA
TGGGCCCTCGGATTTGTTTTCCTATTTACAGTAGGAGGACTAACAGGAGTTGTTCTTGCT
AACTCTTCAATCGACATTATCCTACACGACACTTACTACGTAGTTGCTCATTTTCACTAC
GTCTTATCGATAGGAGCTGTATTTGGAATTTTCGCCGGAATTAGCCATTGATTTCCTTTA
TTTAC
>Cpi44
CAAGAATCAGGTAAAAAAGAAGCCTTTGGAACCCTAGGAATGATCTACGCTATACTTGCA
ATTGGTATCCTTGGATTTGTAGTGTGAGCTCACCATATATTTACTGTTGGAATAGACGTC
GACACTCGAGCTTACTTTACATCAGCTACAATAATCATTGCTGTTCCCACAGGTATTAAA
ATTTTCAGTTGACTAGGTACTCTCCACGGAACCCAACTAAACTACAGTCCTTCTCTCTTA
TGGGCCCTCGGATTTGTTTTCCTATTTACAGTAGGAGGACTAACAGGAGTTGTTCTTGCT
AACTCTTCAATCGACATTATCCTACACGACACTTACTACGTAGTTGCTCATTTTCACTAC
GTCTTATCGATAGGAGCTGTATTTGGAATTTTCGCCGGAATTAGCCATTGATTTCCTTTA
TTTAC
>Cpi46
CAAGAATCAGGTAAAAAAGAAGCCTTTGGAACCCTAGGAATGATCTACGCTATACTTGCA
ATTGGTATCCTTGGATTTGTAGTGTGAGCTCACCATATATTTACTGTTGGAATAGACGTC
GACACTCGAGCTTACTTTACATCAGCTACAATAATCATTGCTGTTCCCACAGGTATTAAA
ATTTTCAGTTGACTAGGTACTCTCCACGGAACCCAACTAAACTACAGTCCTTCTCTCTTA
TGGGCCCTCGGATTTGTTTTCCTATTTACAGTAGGAGGACTAACAGGAGTTGTTCTTGCT
AACTCTTCAATCGACATTATCCTACACGACACTTACTACGTAGTTGCTCATTTTCACTAC
GTCTTATCGATAGGAGCTGTATTCGGAATTTTCGCCGGAATTAGCCATTGATTTCCTTTA
TTTAC
>Cpi12
CAAGAATCAGGTAAAAAAGAAGCCTTTGGAACCCTAGGAATGATCTACGCTATACTTGCA
ATTGGTATCCTTGGATTTGTAGTGTGAGCTCACCATATATTTACTGTTGGAATAGACGTC
GACACTCGAGCTTACTTTACATCAGCTACAATAATCATTGCTGTTCCCACAGGTATTAAA
ATTTTCAGTTGACTAGGTACTCTTCACGGAACCCAACTAAACTACAGTCCTTCTCTCTTA
TGGGCCCTCGGATTTGTTTTCCTATTTACAGTAGGAGGACTAACAGGAGTTGTTCTTGCT
AACTCTTCAATCGACATTATCCTACACGACACTTACTACGTAGTTGCTCATTTTCACTAC
GTCTTATCGATAGGAGCTGTATTTGGAATTTTCGCCGGAATTAACCATTGATTTCCTTTA
TTTAC
>DQ084376_Xiphopenaeus_dincao  
CAAGAGTCGGGTAAAAAAGAAGCTTTCGGAACTTTAGGAATGATCTACGCTATACTCGCA
ATTGGTATTCTAGGGTTTGTAGTCTGAGCTCATCATATATTTACTGTTGGTATGGACGTC
GATACTCGAGCTTATTTTACATCAGCAACAATAATTATTGCTGTTCCCACGGGCATTAAA
ATTTTTAGTTGACTGGGCACTCTCCATGGAACCCAGTTAAATTACAGTCCCTCTCTTTTA
TGAGCTCTTGGGTTTGTTTTTTTATTTACTGTAGGAGGACTAACAGGAGTTGTTCTTGCA
AATTCTTCAATCGACATTATTTTACACGATACTTACTATGTGGTTGCTCATTTTCACTAC
GTTTTATCAATAGGAGCTGTCTTTGGAATCTTTGCCGGAGTTAGCCATTGATTCCCTTTA
TTCAC
>Cpi39
CAAGAGTCGGGTAAAAAAGAAGCTTTCGGAACTTTAGGAATGATCTACGCTATACTCGCA
ATTGGTATTCTAGGGTTTGTAGTCTGAGCTCATCATATATTTACTGTTGGTATGGACGTC
GATACTCGAGCTTATTTTACATCAGCAACAATAATTATTGCTGTTCCCACGGGCATTAAA
ATTTTTAGTTGACTGGGCACTCTCCATGGAACCCAGTTAAATTACAGTCCCTCTCTTTTA
TGAGCTCTTGGGTTTGTTTTTTTATTTACTGTAGGAGGACTAACAGGAGTTGTTCTTGCA
AATTCTTCAATCGACATTATTTTACACGATACTTACTATGTGGTTGCTCATTTTCACTAC
GTTTTATCAATAGGAGCTGTCTTTGGAATCTTTGCCGGAGTTAGCCATTGATTCCCTTTA
TTCAC
>Cpic01
CAAGAGTCGGGTAAAAAAGAAGCTTTCGGAACCTTAGGAATGATCTATGCTATACTCGCA
ATTGGTATTCTAGGGTTTGTAGTCTGAGCTCATCATATATTTACTGTTGGTATGGACGTC
GATACTCGAGCTTATTTTACATCAGCAACAATAATTATTGCTGTTCCCACGGGCATTAAA
ATTTTTAGTTGACTGGGTACTCTCCATGGAACCCAGTTAAATTACAGCCCCTCTCTTTTA
TGAGCTCTTGGGTTTGTTTTTTTATTTACTGTAGGAGGACTAACAGGAGTTGTTCTTGCA
AATTCTTCAATCGACATTATTTTACACGATACTTATTATGTGGTTGCTCATTTTCACTAC
GTTTTATCAATAGGAGCTGTCTTTGGAATCTTTGCCGGAGTTAGCCATTGATTCCCTTTA
TTCAC
>MT178686_Mierspenaeopsis_sculptilis 
CAAGAATCAGGAAAAAAAGAAGCCTTCGGAACTTTAGGAATAATTTATGCTATACTTGCC
ATCGGTATTCTAGGTTTTGTCGTATGAGCTCACCATATATTTACCGTGGGTATAGATGTT
GACACCCGAGCCTACTTCACCTCTGCAACTATAATTATTGCTGTCCCAACCGGAATCAAA
ATTTTTAGATGACTAGGAACTCTCCACGGTACACAACTAAATTACAGTCCCTCATTATTA
TGAGCATTAGGTTTTGTATTTTTATTTACAGTAGGGGGCTTAACAGGAGTAGTTTTAGCA
AACTCTTCAATTGATATTATCCTTCATGATACTTATTATGTAGTAGCTCACTTCCACTAT
GTCTTATCTATAGGAGCTGTCTTCGGAATTTTTGCGGGTGTAAGACACTGATTTCCATTA
TTTAC
>Carc05
CAAGAATCAGGAAAAAAAGAAGCCTTCGGAACTTTAGGAATAATTTATGCTATACTTGCC
ATCGGTATTCTAGGTTTTGTTGTATGAGCTCACCATATATTTACCGTAGGTATAGATGTT
GACACCCGAGCCTACTTCACCTCTGCAACTATAATTATTGCTGTCCCAACCGGAATCAAA
ATCTTTAGATGACTAGGAACTCTCCACGGAACACAACTAAATTACAGTCCCTCATTATTA
TGAGCATTAGGTTTTGTATTTTTGTTTACAGTAGGGGGCTTAACAGGAGTAGTTTTAGCA
AACTCTTCAATTGATATTATCCTTCATGACACTTATTACGTAGTAGCTCATTTCCACTAT
GTCTTATCAATAGGAGCTGTCTTCGGAATTTTTGCAGGTGTAAGACACTGATTTCCATTA
TTTAC
>KM255682_Macrobrachium_equidens
CAAGAATCTGGTAAAAAAGAATCTTTTGGCACTTTAGGAATAGTCTACGCTATGATAGCA
ATTGGTGTTCTAGGATTTGTCGTGTGAGCACACCATATATTCACAGTAGGGATGGATGTA
GACACACGAGCCTACTTCACATCTGCTACGATAATTATTGCTGTACCAACAGGAATTAAA
ATCTTCAGATGACTAGCCACCCTCCATGGGACTCAATTCACCTACAGACCCTCTCTAATT
TGAGCGCTAGGCTTTATTTTTCTTTTCACAATAGGAGGCTTAACAGGAGTAGTTTTAGCT
AATTCTTCCATCGATATCATCTTACACGACACTTACTATGTAGTAGCCCACTTCCACTAC
GTCTTATCAATAGGAGCGGTATTCGGTATCTTTGCCGGAATTGCCCACTGATTTCCCCTT
TTCAC
>Cam02
CAAGAATCTGGTAAAAAAGAATCTTTTGGCACTTTAGGAATAGTCTACGCTATGATAGCA
ATTGGTGTTCTAGGATTTGTCGTGTGAGCACACCATATATTCACAGTAGGGATGGATGTA
GACACACGAGCCTACTTCACATCTGCTACGATAATTATTGCTGTACCAACAGGAATTAAA
ATCTTCAGATGACTAGCCACCCTCCATGGGACTCAATTCACCTACAGACCCTCTCTAATT
TGAGCGCTAGGCTTTATTTTTCTTTTCACAATAGGAGGCTTAACAGGAGTAGTTTTAGCT
AATTCTTCCATCGATATCATCTTACACGACACTTACTATGTAGTAGCCCACTTCCACTAC
GTCTTATCAATAGGAGCGGTATTCGGTATCTTTGCCGGAATTGCCCACTGATTTCCCCTT
TTCAC
>Cpi43
CAAGAATCTGGTAAAAAAGAATCTTTTGGCACTTTAGGAATAGTCTACGCTATGATAGCA
ATTGGTGTTCTAGGATTTGTCGTGTGAGCACACCATATATTCACAGTAGGGATGGACGTA
GACACGCGAGCCTACTTCACATCTGCTACGATAATTATTGCTGTACCAACAGGAATTAAA
ATCTTCAGATGACTAGCCACCCTCCATGGGACTCAATTCACCTACAGACCCTCTCTAATT
TGAGCGCTAGGCTTTATTTTTCTTTTCACAATAGGAGGCTTAACAGGAGTAGTTTTAGCT
AATTCTTCCATCGATATCATCTTACACGACACTTACTATGTAGTAGCCCACTTCCACTAC
GTCTTATCAATAGGAGCGGTATTCGGTATCTTTGCCGGAATTGCCCACTGATTTCCCCTT
TTCAC
>Ccac02
CAAGAATCTGGTAAAAAAGAATCTTTTGGCACTTTAGGAATAGTCTACGCTATGATAGCA
ATTGGTGTTCTAGGATTTGTCGTGTGAGCACACCATATATTCACAGTAGGGATGGACGTA
GACACACGAGCCTACTTCACATCTGCTACGATAATTATTGCTGTACCAACAGGAATTAAA
ATCTTCAGATGACTAGCCACCCTCCATGGGACTCAATTCACCTACAGACCCTCTCTAATT
TGAGCGCTAGGATTTATTTTTCTTTTCACAATAGGAGGCTTAACAGGAGTAGTTTTAGCT
AATTCTTCCATCGATATCATCTTACACGACACTTACTATGTAGTAGCCCACTTCCACTAC
GTCTTATCAATAGGAGCGGTATTCGGTATCTTTGCCGGAATTGCCCACTGATTTCCCCTT
TTCAC
>MK782972_Macrobrachium_rosenbergii 
CAAGAGTCAGGGAAAAAAGAATCATTTGGAACCCTAGGAATAGTATACGCCATAATAGCA
ATTGGAGTTCTCGGATTCGTTGTCTGAGCGCACCACATGTTCACCGTTGGGATAGACGTA
GACACACGAGCCTATTTCACCTCCGCCACAATGATTATTGCCGTGCCGACAGGAATCAAA
ATTTTCAGATGATTGGCCACCCTTCATGGCACACAATTCACCTACAGACCCTCCTTAATC
TGAGCCCTAGGATTTATTTTCCTATTCACCATAGGAGGACTAACAGGAGTAGTCCTCGCT
AACTCATCTATTGACATCATCCTCCATGACACATACTACGTAGTTGCTCACTTTCACTAC
GTTCTATCCATAGGAGCCGTATTCGGTATTTTCGCAGGAATCGCTCACTGGTTCCCCCTC
TTTAC
>Cam01
CAAGAGTCAGGGAAAAAAGAATCATTTGGAACCCTAGGAATAGTATACGCCATAATAGCA
ATTGGAGTTCTCGGATTCGTTGTCTGAGCGCACCACATGTTCACCGTTGGGATAGACGTA
GACACACGAGCCTATTTCACCTCCGCCACAATGATTATTGCCGTGCCGACAGGAATCAAA
ATTTTCAGATGATTGGCCACCCTTCATGGCACACAATTCACCTACAGACCCTCCTTAATC
TGAGCCCTAGGATTTATTTTCCTATTCACCATAGGAGGACTAACAGGAGTAGTCCTCGCT
AACTCATCTATTGACATCATCCTCCATGACACATACTACGTAGTTGCTCACTTTCACTAC
GTTCTATCCATAGGAGCCGTATTCGGTATTTTCGCAGGAATCGCTCACTGGTTCCCCCTC
TTTAC
>Cpit01
CAAGAGTCAGGGAAAAAAGAATCATTTGGAACCCTAGGAATAGTATACGCCATAATAGCA
ATTGGAGTTCTCGGATTCGTTGTCAGAGCGCACCACATGTTAACCGTTGGGATAGACGTA
GACACACGAGCCTATTTCACCTCCGCCACAATGATTATTGCCGTGCCGACAGGAATCAAA
ATTTTCAGATGATTGGCCACCCTTCATGGCACACAATTCACCTACAGACCCTCCTTAATC
TGAGCCCTAGGATTTATTTTCCTATTCACCATAGGAGGACTAACAGGAGTAGTCCTCGCT
AACTCATCTATTGACATCATCCTCCATGACACATACTACGTAGTTGCTCACTTTCACTAC
GTTCTATCCATAGGAGCCGTATTCGGTATTTTCGCAGGAATCGCTCACTGGTTCCCCCTC
TTTAC
>Car13
CAAGAATCTGGTAAAAAAGAATCCTTTGGTACTCTAGGTATAATTTATGCTATATTAGCC
ATTGGAATCTTAGGATTTGTTGTATGAGCCCACCATATATTCACAGTAGGAATAGACGTT
GACACTCGAGCATACTTTACTTCTGCAACTATAATTATTGCTATTCCAACAGGAATCAAA
ATTTTTAGATGATTAAGAACACTTCACGGCTCACAATTAAATTTCTCACCATCCTTAATC
TGAGCCCTAGGGTTCATTTTCCTATTTACTGTTGGGGGTTTAACCGGTGTAGTTCTAGCT
AACTCATCTATTGACGTAATTCTCCATGATACATACTATGTAGTTGCGCACTTCCACTAT
GTTCTTTCTATAGGAGCCGTATTTGGTATTTTTGCAGGAATTGCCCACTGATTTTCCCTA
TTTAC
>Car15
CAAGAATCTGGTAAAAAAGAATCCTTTGGCACTCTAGGTATAATTTATGCTATGTTAGCC
ATTGGAATCTTAGGATTTGTTGTATGAGCCCACCATATATTCACAGTAGGAATAGACGTT
GACACTCGAGCATACTTTACTTCTGCAACTATAATTATTGCCATTCCAACAGGAATCAAA
ATTTTTAGATGATTAAGAACACTTCACGGCTCACAATTAAATTTCTCACCATCCTTAATC
TGAGCCCTAGGGTTCATTTTCCTATTTACTGTTGGGGGTTTAACCGGTGTAGTTCTAGCT
AACTCATCTATTGACGTAATTCTCCACGATACATACTACGTAGTTGCACACTTCCACTAT
GTTCTTTCTATAGGAGCCGTATTTGGTATTTTTGCAGGAATTGCCCACTGATTTTCCCTA
TTTAC
>Car06
CAAGAATCTGGTAAAAAAGAATCCTTTGGTACTCTAGGTATAATTTATGCTATGTTAGCC
ATTGGAATCTTAGGATTTGTTGTATGAGCCCACCATATATTCACAGTAGGAATAGACGTT
GACACTCGAGCATACTTTACTTCTGCAACTATAATTATTGCCATTCCAACAGGAATCAAA
ATTTTTAGATGACTAAGAACACTTCACGGCTCACAATTAAATTTCTCGCCATCCTTAATC
TGAGCCCTAGGGTTCATTTTCCTATTTACTGTTGGGGGTTTAACCGGTGTAGTTCTAGCT
AACTCATCTATTGACGTAATTCTCCACGATACATACTACGTAGTTGCCCACTTCCACTAT
GTTCTTTCTATAGGAGCCGTATTTGGTATTTTTGCAGGAATTGCCCACTGATTTTCCCTA
TTTAC
>Car16
CAAGAATCTGGTAAAAAAGAATCCTTTGGTACTCTAGGTATAATTTATGCTATGTTAGCC
ATTGGAATCTTAGGATTTGTTGTATGAGCCCACCATATATTCACAGTAGGAATAGACGTT
GACACTCGAGCATACTTTACTTCTGCAACTATAATTATTGCCATTCCAACAGGAATCAAA
ATTTTTAGATGATTAAGAACACTTCACGGCTCACAATTAAATTTCTCACCATCCTTAATC
TGAGCCCTAGGGTTTATTTTCCTATTTACTGTTGGGGGTTTAACCGGTGTAGTTCTAGCT
AACTCATCTATTGACGTAATTCTCCACGATACATACTACGTAGTTGCACACTTCCACTAT
GTTCTTTCTATAGGAGCCGTATTTGGTATTTTTGCAGGAATTGCCCACTGGTTTTCCCTA
TTTAC
>Car11
CAAGAATCTGGTAAAAAAGAATCCTTTGGTACTCTAGGTATAATTTATGCTATGTTAGCC
ATTGGAATCTTAGGATTTGTTGTATGAGCCCACCATATATTCACAGTAGGAATAGACGTT
GACACTCGAGCATACTTTACTTCTGCAACTATAATTATTGCCATTCCAACAGGAATCAAA
ATTTTTAGATGATTAAGAACACTTCACGGCTCACAATTAAATTTCTCACCATCCTTAATC
TGAGCCCTAGGGTTCATTTTCCTATTTACTGTTGGGGGTTTAACCGGTGTAGTTCTAGCT
AACTCATCTATTGACGTAATTCTCCACGATACATACTACGTAGTTGCACACTTCCACTAT
GTTCTTTCTATAGGAGCCGTATTTGGTATTTTTGCAGGAATTGCCCACTGATTTTCCCTA
TTTAC
>Car12
CAAGAATCTGGTAAAAAAGAATCCTTTGGTACTCTAGGTATAATTTATGCTATGTTAGCC
ATTGGAATCTTAGGATTTGTTGTATGAGCCCACCATATATTCACAGTAGGAATAGACGTT
GACACTCGAGCATACTTTACTTCTGCAACTATAATTATTGCCATTCCAACAGGAATCAAA
ATTTTTAGATGATTAAGAACACTTCACGGCTCACAATTAAATTTCTCACCATCCTTAATC
TGAGCCCTAGGGTTCATTTTCCTATTTACTGTTGGAGGTTTAACCGGTGTAGTTCTAGCT
AACTCATCTATTGACGTAATTCTTCATGATACATACTACGTAGTTGCACACTTCCACTAT
GTTCTTTCTATAGGAGCCGTATTTGGTATTTTTGCAGGAATTGCCCACTGATTTTCCCTA
TTTAC
>Car07
CAAGAATCTGGTAAAAAAGAATCCTTTGGTACTCTAGGTATAATTTATGCTATGTTAGCC
ATTGGAATCTTAGGATTTGTTGTATGAGCCCACCATATATTCACAGTAGGAATAGACGTT
GACACTCGAGCATACTTTACTTCTGCAACTATAATTATTGCCATTCCAACAGGAATCAAA
ATTTTTAGATGATTAAGAACACTTCACGGCTCACAATTAAATTTCTCACCATCCTTAATC
TGAGCTCTAGGGTTCATTTTCCTATTTACTGTTGGGGGTTTAACCGGTGTAGTTCTAGCT
AACTCATCTATTGACGTAATTCTCCACGATACATACTACGTAGTTGCACACTTCCACTAT
GTTCTTTCTATAGGAGCCGTATTTGGTATTTTTGCAGGAATTGCCCACTGATTTTCCCTA
TTTAC
>MH062450_Callinectes_danae
CAAGAATCTGGTAAAAAAGAATCTTTTGGTACTTTAGGTATAATTTATGCTATAATGGCC
ATTGGTATTCTAGGATTTATTGTCTGAGCCCACCATATGTTCACTGTTGGTATAGACGTG
GACACCCGAGCATATTTTACATCAGCCACTATAATTATTGCCGTACCAACTGGAATTAAA
ATTTTCAGATGATTGAGAACCCTACACGGAACTCAAATCAACTACAGTCCTTCCATGCTT
TGGGCCCTGGGATTTATTTTCTTATTCACCGTAGGTGGGCTAACTGGTGTAGTTCTTGCC
AACTCATCTATTGATATCATCCTCCACGATACTTACTATGTTGTTGCTCACTTCCACTAC
GTTCTATCTATAGGAGCCGTATTCGGAATTTTCGCAGGTATCGCCCACTGATTCCCCTTA
TTCAC
>Sir13
CAAGAATCTGGTAAAAAAGAATCTTTTGGAACTTTAAGTATAATTTATGCTATAATGGCC
ATTGGTATTCTAGGATtTATTGTCTGAGCCCACCATAAGTTCACTGTTGGTATAGACGTG
GACACCCGAGCATATTTTACATCAGCCACTATAATTATTGCCGTACCAACTGGAATTAAA
ATTTTCAGATGATTGAGAACCCTACACGGAACTCAAATCAACTACAGTCCTTCCATGCTT
TGGGCCCTGGGATTTATTTTCTTATTCACCGTAGGTGGGCTAACTGGTGTAGTTCTTGCC
AACTCATCTATTGATATCATCCTCCACGATACTTACTATGTTGTTGCTCACTTCCACTAC
GTTCTATCTATAGGAGCCGTATTCGGAATTTTCGCAGGTATCGCCCACTGATTCCCCTTA
TTCAC
>Sir14
CAAGAATCTGGTAAAAAAGAATCTTTTGGAACTTTAAGTATAATTTATGCTATAATGGCC
ATTGGTATTCTAGGATTTATTGTCTGAGCCCACCATAAGTTCACTGTTGGTATAGACGTA
GACACCCGAGCATATTTTACATCAGCCACTATAATTATTGCCGTACCAACTGGAATTAAA
ATTTTCAGATGATTGAGAACCCTACACGGAACTCAAATCAACTACAGTCCTTCCATGCTT
TGGGCCCTGGGATTTATTTTCTTATTCACCGTAGGTGGGCTAACTGGTGTAGTTCTTGCC
AACTCATCTATTGATATCATCCTCCACGATACTTACTATGTTGTTGCTCACTTCCACTAC
GTTCTATCTATAGGAGCCGTATTCGGAATTTTCGCAGGTATCGCCCACTGATTCCCCCTA
TTCAC
>Sir02
CAAGAATCCGGTAAAAAAGAATCTTTCGGTACTTTAGGTATAATTTATGCTATAATGGCC
ATTGGTATCTTAGGATTTATTGTCTGAGCTCACCATATGTTTACAGTTGGCATAGACGTA
GATACACGAGCATATTTTACTTCTGCCACTATAATTATTGCAGTACCTACTGGTATTAAA
ATTTTCAGATGACTTAGAACTCTTCACGGAACACAAATCAATTATAGACCTTCAATGCTC
TGAGCTTTAGGCTTTATTTTCTTATTTACTGTAGGTGGACTAACTGGTGTAGTACTAGCC
AACTCATCAATCGATATTATTCTTCATGACACTTACTACGTAGTAGCACACTTCCATTAT
GTTCTTTCTATAGGAGCTGTATTCGGAATTTTCGCTGGTATCGCCCACTGATTCCCCCTA
TTCAC
